# Supplementary material for: General Trends of the Camelidae Antibody VHHs Domain Dynamics
Source: Int J Mol Sci. 2023 Feb 24;24(5):4511. doi: 10.3390/ijms24054511 (PMC10003728; doi:10.3390/ijms24054511)
Supplement: Supplementary file 1 [file ijms-24-04511-s001.zip]

Archive with 1 entries (1 files):
- ijms-2242392-supplementary.pdf
